# Supplementary material for: A High Protein Diet during Pregnancy Affects Hepatic Gene Expression of Energy Sensing Pathways along Ontogenesis in a Porcine Model
Source: PLoS One. 2011 Jul 18;6(7):e21691. doi: 10.1371/journal.pone.0021691 (PMC3138750; doi:10.1371/journal.pone.0021691)
Supplement: Table S1 — Significantly regulated probe-sets due sex at various stages. (XLS) [file pone.0021691.s001.xls]

## Sheet: regulated Probe-sets
Significantly regulated probe-sets due sex at various stages
Probe-sets regulated significantly due sex at stage 94 dpc (P < 0.05; q < 0.25)
Probe_Set_ID	rna_bit_score	from_Species	Gene_Symbol	Gene_Name	Localization_Database	Alignment	__identity	High_score_pre_ensembl_Bit_sc	Smallest_Sum_Probability_P_N_p	Start_Position	Stop_Position	Chromosome		p-Value for sex	q-Value for sex
Ssc.4897.1.A1_at	141	H	TSIX	XIST antisense RNA (non-protein coding)	ensembl_LatestGP_Sscrofa_9	503	1	503	0	58374104	58374666	X		8.71355e-06	0.0190586
Ssc.21512.1.A1_at	239	H	TSIX	XIST antisense RNA (non-protein coding)	ensembl_LatestGP_Sscrofa_9	452	1	452	0	58372104	58372615	X		8.77693e-06	0.0190586
Ssc.13426.1.A1_at	170	H	TSIX	XIST antisense RNA (non-protein coding)	pre_ensemble_LateatGP_Sscrofa_8	286	1	286	9,7e-239	40755383	40755669	X		9.46393e-06	0.0190586
Ssc.6667.1.A1_at	237	H	TSIX	XIST antisense RNA (non-protein coding)	ensembl_LatestGP_Sscrofa_9	1146	0.99	1126	0	58368864	58370069	X		1.23126e-05	0.0190586
Ssc.7473.1.A1_at	219	H	DDX3X	DEAD (Asp-Glu-Ala-Asp) box polypeptide 3, X-linked	ensembl_LatestGP_Sscrofa_9	321	0.91	209	8,7e-153	36698484	36698862	X		1.45881e-05	0.0190586
Ssc.27304.1.S1_at	389	H	TMSL3	thymosin-like 3	ensembl_cDNA_Sscrofa_9	446	0.9	270	3,3e-172	8601577	8767772	X		1.49077e-05	0.0190586
Ssc.5480.1.S1_at	161	H	IRF5	Homo sapiens interferon regulatory factor 5 (IRF5), transcript variant 7, mRNA	ensembl_LatestGP_Sscrofa_9	839	0.99	818	0	17836352	17837250	18		2.01502e-05	0.0190586
Ssc.26799.1.S1_at	66.2	H	EIF1AX	eukaryotic translation initiation factor 1A, X-linked	ensembl_cDNA_Sscrofa_9	207	0.92	144	6,6e-76	15365992	15383153	X		2.1251e-05	0.0190586
Ssc.16426.1.S1_at	309	H	EIF2S3	eukaryotic translation initiation factor 2, subunit 3 gamma, 52kDa	ensembl_LatestGP_Sscrofa_9	345	0.94	274	1,7e-297	80231904	80232308	5		2.1985e-05	0.0190586
Ssc.31029.1.A1_at	809	H	XIST	Homo sapiens X (inactive)-specific transcript (non-protein coding) (XIST), non-coding RNA	ensembl_LatestGP_Sscrofa_9	101	0.98	325	8e-185	76599558	76599718	X		3.53544e-05	0.0275835
Ssc.2434.1.A1_at	69.8	H	TSIX	XIST antisense RNA (non-protein coding)										0.000193088	0.136952
Ssc.21125.1.S1_at	340	H	OFD1	oral-facial-digital syndrome 1	ensembl_LatestGP_Sscrofa_9	562	0.95	456	0	9522068	9522689	X		0.000350667	0.227992
Probe-sets regulated significantly due sex at stage 1 dpn (P < 0.05; q < 0.25)
Probe_Set_ID	rna_bit_score	from_Species	Gene_Symbol	Gene_Name	Localization_Database	Alignment	__identity	High_score_pre_ensembl_Bit_sc	Smallest_Sum_Probability_P_N_p	Start_Position	Stop_Position	Chromosome		p-Value for sex	q-Value for sex
Ssc.26799.1.S1_at	66.2	H	EIF1AX	eukaryotic translation initiation factor 1A, X-linked	ensembl_cDNA_Sscrofa_9	207	0.92	144	6,6e-76	15365992	15383153	X		5.70356e-13	5.84786e-09
Ssc.27304.1.S1_at	389	H	TMSL3	thymosin-like 3	ensembl_cDNA_Sscrofa_9	446	0.9	270	3,3e-172	8601577	8767772	X		9.51447e-12	3.45868e-08
Ssc.31029.1.A1_at	809	H	XIST	Homo sapiens X (inactive)-specific transcript (non-protein coding) (XIST), non-coding RNA	ensembl_LatestGP_Sscrofa_9	101	0.98	325	8e-185	76599558	76599718	X		1.012e-11	3.45868e-08
Ssc.16426.1.S1_at	309	H	EIF2S3	eukaryotic translation initiation factor 2, subunit 3 gamma, 52kDa	ensembl_LatestGP_Sscrofa_9	345	0.94	274	1,7e-297	80231904	80232308	5		1.8868e-11	4.83634e-08
Ssc.7473.1.A1_at	219	H	DDX3X	DEAD (Asp-Glu-Ala-Asp) box polypeptide 3, X-linked	ensembl_LatestGP_Sscrofa_9	321	0.91	209	8,7e-153	36698484	36698862	X		5.78583e-11	1.18644e-07
Ssc.4897.1.A1_at	141	H	TSIX	XIST antisense RNA (non-protein coding)	ensembl_LatestGP_Sscrofa_9	503	1	503	0	58374104	58374666	X		8.04761e-11	1.3752e-07
Ssc.6667.1.A1_at	237	H	TSIX	XIST antisense RNA (non-protein coding)	ensembl_LatestGP_Sscrofa_9	1146	0.99	1126	0	58368864	58370069	X		2.91898e-09	4.27547e-06
Ssc.13426.1.A1_at	170	H	TSIX	XIST antisense RNA (non-protein coding)	pre_ensemble_LateatGP_Sscrofa_8	286	1	286	9,7e-239	40755383	40755669	X		1.23948e-07	0.000158855
Ssc.21512.1.A1_at	239	H	TSIX	XIST antisense RNA (non-protein coding)	ensembl_LatestGP_Sscrofa_9	452	1	452	0	58372104	58372615	X		8.25191e-07	0.000940076
Ssc.21125.1.S1_at	340	H	OFD1	oral-facial-digital syndrome 1	ensembl_LatestGP_Sscrofa_9	562	0.95	456	0	9522068	9522689	X		8.3527e-05	0.0856402
Probe-sets regulated significantly due sex at stage 28 dpn (P < 0.05; q < 0.25)
Probe_Set_ID	rna_bit_score	from_Species	Gene_Symbol	Gene_Name	Localization_Database	Alignment	__identity	High_score_pre_ensembl_Bit_sc	Smallest_Sum_Probability_P_N_p	Start_Position	Stop_Position	Chromosome		p-Value for sex	q-Value for sex
Ssc.31029.1.A1_at	809	H	XIST	Homo sapiens X (inactive)-specific transcript (non-protein coding) (XIST), non-coding RNA	ensembl_LatestGP_Sscrofa_9	101	0.98	325	8e-185	76599558	76599718	X		1.44549e-07	0.000858557
Ssc.27304.1.S1_at	389	H	TMSL3	thymosin-like 3	ensembl_cDNA_Sscrofa_9	446	0.9	270	3,3e-172	8601577	8767772	X		4.26662e-07	0.00126709
Ssc.7473.1.A1_at	219	H	DDX3X	DEAD (Asp-Glu-Ala-Asp) box polypeptide 3, X-linked	ensembl_LatestGP_Sscrofa_9	321	0.91	209	8,7e-153	36698484	36698862	X		7.27118e-07	0.00143959
Ssc.6667.1.A1_at	237	H	TSIX	XIST antisense RNA (non-protein coding)	ensembl_LatestGP_Sscrofa_9	1146	0.99	1126	0	58368864	58370069	X		1.92393e-06	0.00285682
Ssc.13426.1.A1_at	170	H	TSIX	XIST antisense RNA (non-protein coding)	pre_ensemble_LateatGP_Sscrofa_8	286	1	286	9,7e-239	40755383	40755669	X		1.17077e-05	0.0139077
Ssc.4897.1.A1_at	141	H	TSIX	XIST antisense RNA (non-protein coding)	ensembl_LatestGP_Sscrofa_9	503	1	503	0	58374104	58374666	X		5.03735e-05	0.0498661
Ssc.16312.1.S1_at	179	H	CKAP4	cytoskeleton-associated protein 4	ensembl_LatestGP_Sscrofa_9	704	0.98	678	0	12389268	12390031	5		6.82511e-05	0.0579116
Ssc.22443.1.S1_at	491	M	Rnf152	Mus musculus ring finger protein 152 (Rnf152), transcript variant 2, mRNA	ensembl_LatestGP_Sscrofa_9	1246	0.99	1230	0	166500000	166500000	1		8.30386e-05	0.0616516
Ssc.23549.1.A1_at	201	H	CYorf15B	chromosome Y open reading frame 15B	ensembl_LatestGP_Sscrofa_9	105	1	105	3,4e-167	12762330	12762494	X		0.000138204	0.0912079
Ssc.22510.1.S1_at	170	H	VMAC	Homo sapiens vimentin-type IF-associated coiled-coil protein (VMAC), mRNA	ensembl_LatestGP_Sscrofa_9	548	0.99	545	0	49551146	49551753	2		0.000171134	0.101646
Ssc.2147.1.A1_at	129	H	CKAP4	cytoskeleton-associated protein 4	ensembl_LatestGP_Sscrofa_9	396	1	396	1,2e-296	12390235	12390690	5		0.000238188	0.128612
Ssc.30513.1.A1_at	260	H	CADPS2	Ca++-dependent secretion activator 2	ensembl_LatestGP_Sscrofa_9	193	0.98	185	1,8e-177	22993629	22993881	18		0.000259971	0.128676
Ssc.17298.2.S1_at	96.9	H	GNA12	guanine nucleotide binding protein (G protein) alpha 12	ensembl_LatestGP_Sscrofa_9	179	1	179	5,3e-293	1340762	1341000	3		0.000376995	0.172245
Ssc.1674.1.A1_at	159	H	PANK3	pantothenate kinase 3	ensembl_LatestGP_Sscrofa_9	377	0.92	261	1.3e-315	48833273	48833709	17		0.000443494	0.188154
Ssc.5480.1.S1_at	161	H	IRF5	Homo sapiens interferon regulatory factor 5 (IRF5), transcript variant 7, mRNA	ensembl_LatestGP_Sscrofa_9	839	0.99	818	0	17836352	17837250	18		0.000505264	0.20007
Ssc.8193.1.A1_at					ensembl_LatestGP_Sscrofa_9	637	0.99	629	0	66037935	66038631	1		0.000570852	0.210772
Ssc.2016.1.A1_at	389	H	PDCD6IP	programmed cell death 6 interacting protein	ensembl_LatestGP_Sscrofa_9	494	0.96	443	4,5e-251	16634694	16635247	13		0.000603265	0.210772
Ssc.9907.1.A1_at					ensembl_LatestGP_Sscrofa_9	425	0.99	413	1,1e-236	96629640	96630124	3		0.000678991	0.22405
Ssc.1802.1.S1_at	1041	H	DNAJC10	DnaJ (Hsp40) homolog, subfamily C, member 10	ensembl_LatestGP_Sscrofa_9	449	0.99	445	0	82873203	82873711	15		0.000722169	0.225756
Ssc.2147.2.A1_at	170	H	CKAP4	cytoskeleton-associated protein 4	ensembl_LatestGP_Sscrofa_9	289	1	289	7,3e-202	12390172	12390520	5		0.000863194	0.249135
Ssc.6436.2.S1_at	464	H	ZNF146	zinc finger protein 146	ensembl_cDNA_Sscrofa_9	317	0.96	284	7,1e-160	30669899	30670774	6		0.000958327	0.249135
Ssc.23797.1.S1_at	286	H	LOC728835	PREDICTED: Homo sapiens similar to cytokine, transcript variant 3 (LOC728835), mRNA	ensembl_cDNA_Sscrofa_9	312	1	312	0	37243337	37245115	12		0.000999423	0.249135
Ssc.27437.1.S1_at	590	H	ITGA9	integrin, alpha 9	QTL_DB							13		0.00101922	0.249135
Ssc.24171.1.S1_at	567	H	EDEM1	ER degradation enhancer, mannosidase alpha-like 1	ensembl_LatestGP_Sscrofa_9	294	0.99	290	3,9e-152	51468432	51468785	13		0.00105861	0.249135
Ssc.24304.2.A1_at	630	H	EGFLAM	Homo sapiens EGF-like, fibronectin type III and laminin G domains (EGFLAM), transcript variant 4, mRNA	ensembl_LatestGP_Sscrofa_9	490	1	490	0	21203948	21204497	16		0.00109799	0.249135
Ssc.10351.1.A1_at	275	H	PLAUR	Homo sapiens plasminogen activator, urokinase receptor (PLAUR), transcript variant 3, mRNA	ensembl_LatestGP_Sscrofa_9	201	1	201	5,5e-156	35092585	35092845	6		0.00110714	0.249135
Ssc.29895.1.S1_at	502	H	RAD50	RAD50 homolog (S. cerevisiae)	ensembl_LatestGP_Sscrofa_9	340	0.98	322	0	122800000	122800000	2		0.00115879	0.249135
Ssc.9957.1.A1_at	82.4	H	CCL8	chemokine (C-C motif) ligand 8	ensembl_cDNA_Sscrofa_9	242	1	242	1,8e-163	38305186	38307206	12		0.00122969	0.249135
Ssc.5190.1.S1_at	459	H	HIATL1	hippocampus abundant transcript-like 1										0.00124279	0.249135
Ssc.24532.1.S1_at	616	H	TMEM170B	transmembrane protein 170B	ensembl_LatestGP_Sscrofa_9	783	0.99	780	0	8504850	8505692	7		0.00125835	0.249135
Ssc.5808.1.S1_at	452	H	ZCCHC3	zinc finger, CCHC domain containing 3	ensembl_LatestGP_Sscrofa_9	619	1	619	0	36696859	36697537	17		0.00132973	0.249312
Ssc.21336.1.A1_at					ensembl_LatestGP_Sscrofa_9	488	0.96	425	0	126100000	126100000	1		0.00142845	0.249312
Ssc.5831.1.S1_at	260	H	C1orf226	chromosome 1 open reading frame 226	ensembl_LatestGP_Sscrofa_9	772	1	772	0	91803444	91804275	4		0.00143958	0.249312
Ssc.6773.1.A1_at	102	H	IREB2	iron-responsive element binding protein 2	pre_ensemble_LateatGP_Sscrofa_8	130	0.93	369	4,1e-211	118200000	118200000	7		0.00144303	0.249312
Ssc.17761.1.S1_a_at	331	M	Hip1	Mus musculus huntingtin interacting protein 1 (Hip1), mRNA	ensembl_LatestGP_Sscrofa_9	920	0.99	900	0	8924592	8925571	3		0.00146912	0.249312
Probe-sets regulated significantly due sex at stage 188 dpn (P < 0.05; q < 0.25)
Probe_Set_ID	rna_bit_score	from_Species	Gene_Symbol	Gene_Name	Localization_Database	Alignment	__identity	High_score_pre_ensembl_Bit_sc	Smallest_Sum_Probability_P_N_p	Start_Position	Stop_Position	Chromosome		p-Value for sex	q-Value for sex
Ssc.27304.1.S1_at	389	H	TMSL3	thymosin-like 3	ensembl_cDNA_Sscrofa_9	446	0.9	270	3,3e-172	8601577	8767772	X		5.76555e-07	0.00237512
Ssc.16426.1.S1_at	309	H	EIF2S3	eukaryotic translation initiation factor 2, subunit 3 gamma, 52kDa	ensembl_LatestGP_Sscrofa_9	345	0.94	274	1,7e-297	80231904	80232308	5		6.75213e-07	0.00237512
Ssc.13426.1.A1_at	170	H	TSIX	XIST antisense RNA (non-protein coding)	pre_ensemble_LateatGP_Sscrofa_8	286	1	286	9,7e-239	40755383	40755669	X		7.96128e-07	0.00237512
Ssc.31029.1.A1_at	809	H	XIST	Homo sapiens X (inactive)-specific transcript (non-protein coding) (XIST), non-coding RNA	ensembl_LatestGP_Sscrofa_9	101	0.98	325	8e-185	76599558	76599718	X		1.10955e-06	0.00248262
Ssc.26799.1.S1_at	66.2	H	EIF1AX	eukaryotic translation initiation factor 1A, X-linked	ensembl_cDNA_Sscrofa_9	207	0.92	144	6,6e-76	15365992	15383153	X		1.62904e-06	0.00286437
Ssc.7473.1.A1_at	219	H	DDX3X	DEAD (Asp-Glu-Ala-Asp) box polypeptide 3, X-linked	ensembl_LatestGP_Sscrofa_9	321	0.91	209	8,7e-153	36698484	36698862	X		1.92025e-06	0.00286437
Ssc.6667.1.A1_at	237	H	TSIX	XIST antisense RNA (non-protein coding)	ensembl_LatestGP_Sscrofa_9	1146	0.99	1126	0	58368864	58370069	X		1.1575e-05	0.0147995
Ssc.21512.1.A1_at	239	H	TSIX	XIST antisense RNA (non-protein coding)	ensembl_LatestGP_Sscrofa_9	452	1	452	0	58372104	58372615	X		1.66924e-05	0.0186746
Ssc.26064.1.S1_at	428	H	EIF2S3	eukaryotic translation initiation factor 2, subunit 3 gamma, 52kDa	ensembl_LatestGP_Sscrofa_9	421	1	421	0	19082828	19083308	X		0.000128472	0.127758
Ssc.17915.1.A1_at	87.8	H	DISP1	dispatched homolog 1 (Drosophila)										0.000151492	0.135585
